# Supplementary material for: Bertalanffy-Pütter models for avian growth
Source: PLoS One. 2021 Apr 26;16(4):e0250515. doi: 10.1371/journal.pone.0250515 (PMC8075225; doi:10.1371/journal.pone.0250515)
Supplement: S1 File — Columns A-D provide the bird IDs together with general information, E-Q provide the brood-specific and environmental data for each nestling (and nest), R-Y list the bird-mass at days 1 to 15 (odd days, only), and AA-AH provide for each bird the best-fit parameters of its five-parameter BP-model together with additional information about the model. (XLSX) [file pone.0250515.s001.xlsx]

## Sheet: Sheet1
Identification				Brood-specific indicators				Environmental Indicators (neighborhood of the nest)									Mass of bird at day n (dn)								Best fit model parameters					Goodness of fit		Shape parameters
ring	nest	species	Ssx	hatching day	count1 hatchlings	count2 hatchlings	lost hatchlings	Temperature	Human activity	Light	ISA	NDVI	Sound	Road	Path	Tree cover	d1	d3	d5	d7	d9	d11	d13	d15	a	b	c	p	q	ssle	RL^2	minfl/mmax	exp diff
K7V3128	POL1	BT	M	38	7	6	1	10.6106	1.8	2461.96	3.56886	0.75668	65.9333	2	19	6.71429	1.1	2.6	4.3	6.3	7.9	8.9	8.4	8.8	0.23	11.98	1.10038	0.653972	5.97727e-12	0.00254224	0.999353	0.714324	11.75
K7V3129	POL1	BT	M	38	7	6	1	10.6106	1.8	2461.96	3.56886	0.75668	65.9333	2	19	6.71429	1.1	2.7	4.6	6.9	8.2	9.6	9.5	9.1	0.29	6.29	1.09865	0.674263	9.54964e-07	0.00470896	0.998877	0.598813	6
K7V3130	POL1	BT	M	38	7	6	1	10.6106	1.8	2461.96	3.56886	0.75668	65.9333	2	19	6.71429	1	2.2	3.8	6.3	7.8	8.6	8.5	8.1	0.8	3.8	1.01053	0.404063	0.000663981	0.00630443	0.998558	0.594888	3
K7V3131	POL1	BT	F	38	7	6	1	10.6106	1.8	2461.96	3.56886	0.75668	65.9333	2	19	6.71429	1	2.5	4.3	6.2	8.1	9.1	8.5	7.5	0.4	8.4	1.01272	0.576722	2.42978e-08	0.0227334	0.99455	0.683475	8
K7V3132	POL1	BT	M	38	7	6	1	10.6106	1.8	2461.96	3.56886	0.75668	65.9333	2	19	6.71429	1	2.6	4.2	6.6	7.7	9	8.5	8	0.23	10.1	1.00214	0.686355	4.87292e-10	0.0122061	0.997064	0.681675	9.87
K7V3133	POL1	BT	F	38	7	6	1	10.6106	1.8	2461.96	3.56886	0.75668	65.9333	2	19	6.71429	1	2.4	4.2	6.2	8.3	9	8.6	8.3	0.32	23.53	0.998767	0.603776	1.14584e-22	0.0033819	0.999224	0.830966	23.21
K7V3135	POL41	BT	M	38	7	2	5	10.6106	0.95	2383.65	5.53216	0.75044	66.3167	17.5	4.6	2.29333	1	2	3.6	5.4	7	7.8	8.3	10	1.14	1.28	0.995419	1.43994	1.0404	0.0109172	0.997581	0.437198	0.14
K7V3138	POL41	BT	M	38	7	2	5	10.6106	0.95	2383.65	5.53216	0.75044	66.3167	17.5	4.6	2.29333	1.3	2.3	3.9	5.9	7.7	9.2	9.1	10.8	1.29	1.63	1.29254	0.542867	0.242397	0.00906893	0.997739	0.502554	0.34
K7V3141	POL5	BT	M	38	5	5	0	10.8558	1.6	3159.69	6.07692	0.71579	63.8	107.2	9.5	9.74324	0.8	2.1	3.6	6	7.2	9.2	10.1	11.4	0.53	1.76	0.801322	0.573932	0.0234448	0.00808848	0.998633	0.376904	1.23
K7V3142	POL5	BT	F	38	5	5	0	10.8558	1.6	3159.69	6.07692	0.71579	63.8	107.2	9.5	9.74324	1	2.6	4.2	6.4	7.7	8.7	9.2	9.1	0.19	6.18	1.00098	0.706434	1.18833e-06	0.00275962	0.999363	0.559165	5.99
K7V3143	POL5	BT	M	38	5	5	0	10.8558	1.6	3159.69	6.07692	0.71579	63.8	107.2	9.5	9.74324	1.2	2.7	4.5	6.9	8.1	9.6	10.2	11.1	0.94	1.27	1.20285	0.907489	0.401664	0.00377763	0.999111	0.401802	0.33
K7V3144	POL5	BT	F	38	5	5	0	10.8558	1.6	3159.69	6.07692	0.71579	63.8	107.2	9.5	9.74324	1	2.5	3.9	5.7	7	8.6	9.1	9.2	0.04	20.02	1.00021	0.724718	4.23389e-20	0.00173288	0.999595	0.732647	19.98
K7V3145	POL5	BT	M	38	5	5	0	10.8558	1.6	3159.69	6.07692	0.71579	63.8	107.2	9.5	9.74324	1.1	2.4	4.1	6.5	7.7	9.4	9.6	10	0.63	2.92	1.10057	0.470713	0.00232904	0.00462973	0.998954	0.511861	2.29
K7V3146	POL89	BT	M	38	11	6	5	10.8558	0.75	2826.39	11.6867	0.69881	66.075	256.3	28.4	19.0658	1.3	3.2	4.6	6.6	9	9.5	10.1	9.2	0.08	24.08	1.30913	0.817134	2.07966e-24	0.0123013	0.996593	0.788363	24
K7V3147	POL89	BT	F	38	11	6	5	10.8558	0.75	2826.39	11.6867	0.69881	66.075	256.3	28.4	19.0658	0.8	2.2	3.5	5.5	6.8	7.3	7.5	8.4	0.23	4.46	0.801791	0.62137	8.83947e-05	0.0107385	0.997679	0.496136	4.23
K7V3148	POL89	BT	F	38	11	6	5	10.8558	0.75	2826.39	11.6867	0.69881	66.075	256.3	28.4	19.0658	1.3	2.8	4.3	6.2	7.4	7.3	7.8	8.6	0.44	2.93	1.30238	0.559222	0.00287545	0.0108128	0.996404	0.466994	2.49
K7V3150	POL89	BT	M	38	11	6	5	10.8558	0.75	2826.39	11.6867	0.69881	66.075	256.3	28.4	19.0658	1.2	2.8	4.1	6.2	7.6	8.1	8.1	9.2	0.15	5.76	1.20481	0.686361	3.51741e-06	0.0131045	0.996225	0.521901	5.61
K7V3151	POL89	BT	M	38	11	6	5	10.8558	0.75	2826.39	11.6867	0.69881	66.075	256.3	28.4	19.0658	1.2	2.9	4	5.8	7.7	8.1	8.8	9	0	9.84	1.20874	0.77199	3.35916e-10	0.0120247	0.996554	0	9.84
K7V3152	POL89	BT	F	38	11	6	5	10.8558	0.75	2826.39	11.6867	0.69881	66.075	256.3	28.4	19.0658	1.2	2.9	4.4	6.2	7.9	7.5	7.7	8.9	0.04	15.03	1.20273	0.798129	2.0422e-14	0.0188604	0.994265	0.673326	14.99
K7V3154	POL78	BT	M	38	7	6	1	10.9344	2.1	2939.51	0.57225	0.8097	62.4583	165.1	31.5	51.9437	1.3	2.8	4.8	7.1	9.4	10.2	11	11	0.48	4.81	1.30099	0.539317	1.634e-05	0.000986116	0.999766	0.587279	4.33
K7V3155	POL78	BT	M	38	7	6	1	10.9344	2.1	2939.51	0.57225	0.8097	62.4583	165.1	31.5	51.9437	1	2.3	3.9	6.3	7.7	9.9	10.9	11.4	0.46	3.45	1.00047	0.521523	0.000305385	0.0051476	0.999017	0.509727	2.99
K7V3156	POL78	BT	M	38	7	6	1	10.9344	2.1	2939.51	0.57225	0.8097	62.4583	165.1	31.5	51.9437	1.1	2.2	4.3	6.6	8.8	10	10.8	11	1.37	1.52	1.09317	1.19137	0.828623	0.00102696	0.999796	0.500242	0.15
K7V3158	POL78	BT	F	38	7	6	1	10.9344	2.1	2939.51	0.57225	0.8097	62.4583	165.1	31.5	51.9437	0.9	1.8	3.6	6	8.4	9.1	10	10	1.43	1.72	0.898378	0.699889	0.357883	0.00182845	0.999679	0.529023	0.29
K7V3159	POL78	BT	M	38	7	6	1	10.9344	2.1	2939.51	0.57225	0.8097	62.4583	165.1	31.5	51.9437	1.4	2.9	4.7	7.4	9.2	10.3	11	11	0.55	4.44	1.40399	0.488412	4.24976e-05	0.00234826	0.999407	0.584565	3.89
K7V3160	POL78	BT	M	38	7	6	1	10.9344	2.1	2939.51	0.57225	0.8097	62.4583	165.1	31.5	51.9437	1.1	2.6	4.6	6.8	8.7	9.6	10.7	10.7	0.52	2.86	1.09962	0.565104	0.00204614	0.00114324	0.999753	0.48262	2.34
K7V3187	POL84	BT	M	43	9	4	5	11.5849	1.1	2399.4	1.4152	0.75203	64.95	168.4	11.1	30.1159	1	2.1	3.7	5.4	7.2	9.1	9	9.8	0.44	6.27	0.99679	0.472406	8.73972e-07	0.00477705	0.998984	0.634001	5.83
K7V3188	POL84	BT	F	43	9	4	5	11.5849	1.1	2399.4	1.4152	0.75203	64.95	168.4	11.1	30.1159	1	1.8	3.5	5.1	7.1	7.8	6.8	6.3	0.71	12.71	0.984862	0.359004	2.62923e-11	0.0323973	0.991686	0.786308	12
K7V3190	POL84	BT	F	43	9	4	5	11.5849	1.1	2399.4	1.4152	0.75203	64.95	168.4	11.1	30.1159	0.9	1.8	3.3	4.7	6.7	7.8	8.3	8.3	0.54	6.06	0.896161	0.407002	3.30594e-06	0.0034181	0.999271	0.64531	5.52
K7V3192	POL84	BT	M	43	9	4	5	11.5849	1.1	2399.4	1.4152	0.75203	64.95	168.4	11.1	30.1159	1.1	1.9	3.6	5.1	7.6	9.3	8.9	9.1	0.71	9.71	1.08647	0.341647	7.78067e-10	0.0104157	0.997709	0.747794	9
K7V3202	POL3	BT	F	31	9	4	5	11.5464	1.45	4420.07	4.58333	0.75783	63.9667	3.2	108.5	28.125	1	1.9	3.9	5.6	7.6	8.7	9.4	9.2	1.4	1.6	0.989846	0.952133	0.606879	0.00747875	0.998449	0.512909	0.2
K7V3203	POL3	BT	F	31	9	4	5	11.5464	1.45	4420.07	4.58333	0.75783	63.9667	3.2	108.5	28.125	0.9	1.5	3.6	4.7	6.2	7.7	9	9.2	1.29	1.41	0.868806	1.45728	1.10862	0.0480995	0.990721	0.476528	0.12
K7V3204	POL3	BT	F	31	9	4	5	11.5464	1.45	4420.07	4.58333	0.75783	63.9667	3.2	108.5	28.125	0.9	1.4	3.1	4.7	7	8.2	9.7	10.2	1.48	1.62	0.862519	1.04548	0.753335	0.0249726	0.995753	0.524348	0.14
K7V3206	POL3	BT	F	31	9	4	5	11.5464	1.45	4420.07	4.58333	0.75783	63.9667	3.2	108.5	28.125	1	1.6	3.6	5.2	6.9	8.1	8.7	8.5	1.61	1.73	0.96786	1.26803	0.979027	0.02389	0.994979	0.549328	0.12
K7V3211	POL52	GT	F	33	8	7	1	11.0412	1.1	9987.52	11.6842	0.69362	65.4083	44.2	3.8	30.4583	1.1	3.5	5.2	8.1	10.3	11.9	12.5	13.6	0.01	7.42	1.10361	1.11942	4.59054e-09	0.0106161	0.997953	0.409856	7.41
K7V3212	POL52	GT	F	33	8	7	1	11.0412	1.1	9987.52	11.6842	0.69362	65.4083	44.2	3.8	30.4583	1.4	3.9	6.3	10	11.8	13.6	14.6	15.5	0.24	3.55	1.40267	0.975634	0.000104955	0.00633022	0.998703	0.443119	3.31
K7V3213	POL52	GT	F	33	8	7	1	11.0412	1.1	9987.52	11.6842	0.69362	65.4083	44.2	3.8	30.4583	1.6	4.7	7.6	11.6	12.6	14.8	15	15.1	0.12	4.68	1.60177	1.33539	5.35839e-06	0.0077911	0.998215	0.447798	4.56
K7V3214	POL52	GT	M	33	8	7	1	11.0412	1.1	9987.52	11.6842	0.69362	65.4083	44.2	3.8	30.4583	1.4	3.9	6.3	10.2	11.8	13.9	15	15.6	0.25	3.71	1.40299	0.964095	6.59455e-05	0.00821407	0.998344	0.458601	3.46
K7V3216	POL52	GT	M	33	8	7	1	11.0412	1.1	9987.52	11.6842	0.69362	65.4083	44.2	3.8	30.4583	1.2	3.6	6	9.8	11.9	14.1	14.7	15.6	0.25	4.75	1.20242	0.949701	4.05848e-06	0.00641745	0.998858	0.519796	4.5
K7V3217	POL52	GT	F	33	8	7	1	11.0412	1.1	9987.52	11.6842	0.69362	65.4083	44.2	3.8	30.4583	1.5	3.9	5.5	8.8	10.3	11.8	12.3	13.4	0.04	5.57	1.50649	1.07587	6.31917e-07	0.0153133	0.996159	0.409575	5.53
K7V3218	POL52	GT	M	33	8	7	1	11.0412	1.1	9987.52	11.6842	0.69362	65.4083	44.2	3.8	30.4583	1.5	4.4	6.9	10.6	12	14.2	14.3	14.7	0.04	6.4	1.50204	1.35501	5.04575e-08	0.00710377	0.998408	0.450236	6.36
K7V3220	POL65	GT	F	36	7	5	2	10.621	0	4906.79	5.11834	0.823	62.4583	106.9	48.3	59.1216	1.7	3.3	6.3	9.3	11.8	14.9	16.3	15.8	1.24	1.5	1.68835	0.708261	0.338815	0.00759121	0.998408	0.480884	0.26
K7V3221	POL65	GT	F	36	7	5	2	10.621	0	4906.79	5.11834	0.823	62.4583	106.9	48.3	59.1216	1.7	3.5	6.7	10	12.6	16.2	16.5	17.4	1.2	1.43	1.69541	0.84574	0.433601	0.00589029	0.998818	0.466544	0.23
K7V3222	POL65	GT	M	36	7	5	2	10.621	0	4906.79	5.11834	0.823	62.4583	106.9	48.3	59.1216	1.6	2.6	4.9	8.3	11.4	14.7	16.4	17.4	1.6	1.61	1.57008	8.37647	8.13892	0.00506427	0.999103	0.536304	0.01
K7V3224	POL65	GT	F	36	7	5	2	10.621	0	4906.79	5.11834	0.823	62.4583	106.9	48.3	59.1216	1.6	3.2	6.2	8.9	11.7	13.6	14	15.5	1.24	1.43	1.58931	0.984052	0.583563	0.00492629	0.99894	0.47221	0.19
K7V3225	POL65	GT	M	36	7	5	2	10.621	0	4906.79	5.11834	0.823	62.4583	106.9	48.3	59.1216	1.5	3.4	6.2	9.6	12.9	16	16.9	17.9	0.55	3.67	1.4985	0.598748	6.98075e-05	0.000827105	0.999851	0.544252	3.12
K7V3226	POL50	GT	F	36	4	3	1	10.7415	3.35	13848.5	21.9357	0.65332	74.85	32	4.2	22.8378	1.8	3.2	6.5	8.9	12.5	15	14.3	13.9	0.69	6.18	1.77063	0.437318	1.89283e-07	0.020949	0.995178	0.670762	5.49
K7V3227	POL50	GT	F	36	4	3	1	10.7415	3.35	13848.5	21.9357	0.65332	74.85	32	4.2	22.8378	1.5	2.8	6	8.7	12.6	15.2	14	14.4	1.05	2.76	1.48533	0.339287	0.00340577	0.0205094	0.996065	0.568264	1.71
K7V3228	POL50	GT	M	36	4	3	1	10.7415	3.35	13848.5	21.9357	0.65332	74.85	32	4.2	22.8378	1.5	2.7	5.9	8.8	12.9	15.2	15.2	15.3	1.52	1.74	1.48115	0.622816	0.340002	0.0137981	0.997499	0.540949	0.22
K7V3263	POL72	BT	F	41	12	4	8	11.9727	2.05	8011.25	14.9706	0.7725	68.8333	85.4	14.3	34.8533	1.5	3.2	4.4	6.6	7.4	9	9.7	9.5	0	11.47	1.51282	0.783703	3.91009e-12	0.0107454	0.996437	0	11.47
K7V3264	POL72	BT	M	41	12	4	8	11.9727	2.05	8011.25	14.9706	0.7725	68.8333	85.4	14.3	34.8533	1.2	2.8	4.1	5.9	7.1	7.5	9.1	9.6	0.09	1.76	1.20147	0.77289	0.0114766	0.00868514	0.997526	0.168572	1.67
K7V3265	POL72	BT	F	41	12	4	8	11.9727	2.05	8011.25	14.9706	0.7725	68.8333	85.4	14.3	34.8533	1.1	2.5	3.7	4.7	4.7	6.1	7.6	8.1	0	0.01	1.10933	20.7891	20.0089	0.0326036	0.989224	0	0.01
K7V3266	POL72	BT	F	41	12	4	8	11.9727	2.05	8011.25	14.9706	0.7725	68.8333	85.4	14.3	34.8533	1.2	2.6	3.6	5.1	6.6	6.8	7.9	8.3	0	4.91	1.20587	0.653738	1.55907e-05	0.0108063	0.996539	0	4.91
K7V3269	POL62	BT	F	41	8	1	7	11.8555	1.1	4135.19	4.6	0.71542	68.3417	20	34.8	18.6216	0.8	2.3	3.4	4.5	5.7	7	7.4	7.6	0	2.3	0.806069	0.704704	0.00410821	0.00984054	0.997638	0	2.3
K7V3278	POL16	BT	M	41	9	2	7	12.0299	0.55	11462.6	26.2635	0.49449	74.6333	13.9	8.9	3.26027	1.4	2.9	3.5	3.3	5.5	5.6	8.6	9.8	0.43	0.44	1.56733	0.306184	0.0221049	0.163828	0.941822	0.100364	0.01
K7V3279	POL16	BT	F	41	9	2	7	12.0299	0.55	11462.6	26.2635	0.49449	74.6333	13.9	8.9	3.26027	1.2	2.6	3.3	4.3	5.5	5.3	6.5	8.1	0	0.01	1.21563	19.1163	18.4085	0.0341589	0.986818	0	0.01
K7V3307	POL54	GT	F	44	4	1	3	11.9996	2.15	7188.93	7.78698	0.77795	63.4417	83.2	15.3	40.8108	1	2.4	4.7	8.4	10.7	11	14	14.5	1.19	1.33	0.996386	1.52064	1.04384	0.0221477	0.996545	0.451821	0.14
K7V3317	POL29	GT	M	44	4	4	0	11.6181	0.75	2539.11	9.07059	0.78207	67.15	137.4	6.9	23.6087	1.2	2.3	3.8	5.8	10	12.1	12.6	14.6	0.83	4.74	1.21899	0.325386	1.09414e-05	0.0182124	0.996864	0.640428	3.91
K7V3318	POL29	GT	M	44	4	4	0	11.6181	0.75	2539.11	9.07059	0.78207	67.15	137.4	6.9	23.6087	1.2	2.9	4.4	6.6	10.4	13.2	13.5	15	0.46	11.28	1.22508	0.541899	1.56291e-13	0.0211252	0.996236	0.744005	10.82
K7V3319	POL29	GT	F	44	4	4	0	11.6181	0.75	2539.11	9.07059	0.78207	67.15	137.4	6.9	23.6087	1.1	2.3	3.9	6	10.2	11.8	12.4	14.3	0.71	4.86	1.11234	0.394605	7.65256e-06	0.0190857	0.996815	0.629077	4.15
K7V3320	POL29	GT	M	44	4	4	0	11.6181	0.75	2539.11	9.07059	0.78207	67.15	137.4	6.9	23.6087	1.1	2.2	3.3	5	9.1	11.7	13.2	14.5	0.84	5.7	1.13831	0.304198	7.60685e-07	0.0257577	0.995865	0.674357	4.86
K7V3467	POL87	GT	M	45	8	3	5	12.9639	0.7	2669.05	6.69364	0.65117	66.9833	152.8	25.9	24.9041	1.2	3	6.5	10.2	13.7	13.1	16.1	17.2	1.03	1.17	0.996791	1.97883	1.32626	0.0168457	0.997307	0.402395	0.14
K7V3468	POL87	GT	M	45	8	3	5	12.9639	0.7	2669.05	6.69364	0.65117	66.9833	152.8	25.9	24.9041	1.3	3.2	6.3	10	13.5	14.5	17.7	18.1	0.95	1.17	0.997564	1.39302	0.726401	0.00834997	0.998647	0.387979	0.22
K7V3472	POL87	GT	F	45	8	3	5	12.9639	0.7	2669.05	6.69364	0.65117	66.9833	152.8	25.9	24.9041	1.4	3.3	6.4	10	13.4	13	15.3	16.1	0.92	1.52	1.00149	0.779345	0.148231	0.0119064	0.997763	0.433086	0.6
K7V3511	POL37	BT	M	60	6	3	3	14.163	0	4900.95	21.6766	0.65332	67.2833	175.8	4.3	10.4342	1.6	3.5	6.4	7.9	8.9	8.7	9.6	9.9	1.35	1.54	1.5886	1.31909	0.860449	0.00922433	0.996794	0.500053	0.19
K7V3512	POL37	BT	M	60	6	3	3	14.163	0	4900.95	21.6766	0.65332	67.2833	175.8	4.3	10.4342	1.3	2.7	5.2	6.8	8.3	9.2	9.5	9.8	1.25	1.47	1.2899	1.09215	0.660813	0.00496928	0.998657	0.478593	0.22
K7V3513	POL37	BT	M	60	6	3	3	14.163	0	4900.95	21.6766	0.65332	67.2833	175.8	4.3	10.4342	1.8	3.4	5.6	7.2	9.5	8.3	8.4	8.3	0.21	27.21	1.79355	0.691239	4.00028e-26	0.0164555	0.992966	0.835139	27
K7V3601	POL35	BT	F	36	10	5	5	10.3654	0.1	7453.22	26.1647	0.63763	68.4333	80.9	13	8.06944	0.9	1.9	3.5	4.8	6.5	6.6	7.4	8.1	1.14	1.31	0.895354	1.40917	0.986492	0.00983868	0.997653	0.441472	0.17
K7V3602	POL35	BT	M	36	10	5	5	10.3654	0.1	7453.22	26.1647	0.63763	68.4333	80.9	13	8.06944	0.9	2	3.5	4.7	5.9	6.4	6.9	8.2	0.83	0.96	0.897414	2.05151	1.543	0.00935615	0.997622	0.326512	0.13
K7V3603	POL35	BT	F	36	10	5	5	10.3654	0.1	7453.22	26.1647	0.63763	68.4333	80.9	13	8.06944	1.2	2	3.8	5.2	6.6	7.1	7.5	8.7	1.48	1.49	1.17596	14.5903	14.2844	0.017912	0.994885	0.50997	0.01
K7V3604	POL35	BT	F	36	10	5	5	10.3654	0.1	7453.22	26.1647	0.63763	68.4333	80.9	13	8.06944	1.2	1.9	3.5	4.4	5.9	6.4	6.4	5.9	1.57	2.26	1.18609	0.322855	0.0907726	0.0197071	0.992874	0.58981	0.69
K7V3605	POL35	BT	M	36	10	5	5	10.3654	0.1	7453.22	26.1647	0.63763	68.4333	80.9	13	8.06944	1	1.8	3.4	4.6	5.7	7.1	7.3	8.6	1.11	1.27	0.986535	1.23147	0.864292	0.0148307	0.996299	0.431018	0.16
K7V3606	POL92	BT	M	36	9	9	0	10.6049	1.05	2851.56	4.49398	0.77292	62.0583	231	6	42.5135	1.1	2.3	4.7	6.3	8.7	10.2	11	10.7	1.22	1.42	1.09231	1.08335	0.665581	0.0121661	0.997521	0.46812	0.2
K7V3607	POL92	BT	M	36	9	9	0	10.6049	1.05	2851.56	4.49398	0.77292	62.0583	231	6	42.5135	1	2.1	4.2	6.5	8.9	11	11.2	11.6	0.92	2.31	0.996362	0.415982	0.0133015	0.00361725	0.999366	0.515652	1.39
K7V3608	POL92	BT	M	36	9	9	0	10.6049	1.05	2851.56	4.49398	0.77292	62.0583	231	6	42.5135	1.2	2.1	4.3	6.6	8.7	10.5	11.3	10.7	1.52	1.7	1.18056	0.833695	0.539843	0.00968486	0.998035	0.536995	0.18
K7V3609	POL92	BT	M	36	9	9	0	10.6049	1.05	2851.56	4.49398	0.77292	62.0583	231	6	42.5135	1.1	2.1	4.2	6.2	8.6	10.7	11.7	11.4	1.21	1.72	1.09414	0.478199	0.133635	0.00803392	0.998497	0.501769	0.51
K7V3610	POL92	BT	F	36	9	9	0	10.6049	1.05	2851.56	4.49398	0.77292	62.0583	231	6	42.5135	1.3	2.6	4.9	6.8	8.8	10.4	11.2	10.5	0.9	2.2	1.29632	0.423419	0.0183126	0.00828354	0.998043	0.502805	1.3
K7V3611	POL92	BT	F	36	9	9	0	10.6049	1.05	2851.56	4.49398	0.77292	62.0583	231	6	42.5135	1.3	2.6	4.7	6.5	8.6	10.2	10.5	10.4	0.45	5.89	1.29266	0.515527	1.3736e-06	0.0042587	0.99896	0.623285	5.44
K7V3612	POL92	BT	F	36	9	9	0	10.6049	1.05	2851.56	4.49398	0.77292	62.0583	231	6	42.5135	1.2	2.5	4.9	6.8	9	10.4	10.6	10.3	0.97	2.14	1.19592	0.438295	0.02715	0.00721127	0.998385	0.508498	1.17
K7V3613	POL92	BT	M	36	9	9	0	10.6049	1.05	2851.56	4.49398	0.77292	62.0583	231	6	42.5135	1	2	4.1	5.5	8	9.4	10.7	10.5	1.19	1.41	0.99158	0.944697	0.552175	0.0151	0.997111	0.462516	0.22
K7V3614	POL92	BT	F	36	9	9	0	10.6049	1.05	2851.56	4.49398	0.77292	62.0583	231	6	42.5135	1.2	2.6	4.9	7	8.9	10.5	10.7	11	1.2	1.43	1.1984	1.01093	0.577602	0.0023485	0.999479	0.466544	0.23
K7V3620	POL34	GT	M	40	6	1	5	11.1119	0.6	5706.74	20.9222	0.73479	69.2083	88.1	38.9	12.4737	1.3	3	5.9	9.2	12	11.7	14.6	15.3	1.18	1.31	1.28714	1.66025	1.16492	0.0199596	0.996276	0.44756	0.13
